# Supplementary material for: Refractory Salmonella Prosthetic Valve Endocarditis Complicated by Splenic Infarction and Aortic Pseudoaneurysm in a Patient with Double Prosthetic Valves: A Case Report
Source: Diagnostics (Basel). 2022 Aug 16;12(8):1982. doi: 10.3390/diagnostics12081982 (PMC9407200; doi:10.3390/diagnostics12081982)
Supplement: Supplementary file 1 [file diagnostics-12-01982-s001.zip]

Archive with 3 entries (3 files):
- diagnostics-1864028-supplementary.pdf
- Video S1 Post Op TEE.mp4
- Video S2 Pre op TEE.mp4
